# Supplementary material for: The Impact of Sequencing and Genotyping Errors on Bayesian Analysis of Genomic Data under the Multispecies Coalescent Model
Source: Mol Biol Evol. 2025 Aug 18;42(8):msaf184. doi: 10.1093/molbev/msaf184 (PMC12359030; doi:10.1093/molbev/msaf184)
Supplement: msaf184_Supplementary_Data [file msaf184_supplementary_data.zip]

Archive with 5 entries (5 files):
- bpp-readdepth-SI.aux
- bpp-readdepth.bib
- natbib.bst
- article2.cls
- Ji-2025-bpp-readdepth-SI.pdf
