# Supplementary material for: The Impact of Sequencing and Genotyping Errors on Bayesian Analysis of Genomic Data under the Multispecies Coalescent Model
Source: Mol Biol Evol. 2025 Aug 18;42(8):msaf184. doi: 10.1093/molbev/msaf184 (PMC12359030; doi:10.1093/molbev/msaf184)
Supplement: msaf184_Supplementary_Data [file msaf184_supplementary_data.zip › bpp-readdepth-SI.aux]

\relax 
\providecommand\hyper@newdestlabel[2]{}
\providecommand\HyField@AuxAddToFields[1]{}
\providecommand\HyField@AuxAddToCoFields[2]{}
\@writefile{lof}{\contentsline {figure}{\numberline {S1}{\ignorespaces Average posterior probabilities for the correct species tree in \textsc  {bpp} species tree estimation using simulated data at different mean read depths ($\bar  d$) and base-calling error rates ($\epsilon $). The true species trees are trees B and U of figure \ref {fig:A01-trees}. }}{S1}{figure.caption.1}\protected@file@percent }
\providecommand*\caption@xref[2]{\@setref\relax\@undefined{#1}}
\newlabel{fig:A01-bpp-summary-PP}{{S1}{S1}{Average posterior probabilities for the correct species tree in \textsc {bpp} species tree estimation using simulated data at different mean read depths ($\bar d$) and base-calling error rates ($\epsilon $). The true species trees are trees B and U of figure \ref {fig:A01-trees}}{figure.caption.1}{}}
\@writefile{lof}{\contentsline {figure}{\numberline {S2}{\ignorespaces {\color  {black}{Accuracy of \textsc  {bpp} estimation of tree B with $\theta = 0.0025$ at different average read depths ($\bar  d$) and base-calling error rates ($\epsilon $). Each dataset contains $L = 40, 160, 640$ or 1280 loci, with $S=4$ diploid sequences per species per locus and $N=250$ sites per sequence, simulated using the average read depth $\bar  d=3,5,10,15$ and base-calling error rate $\epsilon =0.001, 0.005, 0.01$.}} }}{S1}{figure.caption.2}\protected@file@percent }
\newlabel{fig:A01-bpp-L}{{S2}{S1}{\red {Accuracy of \textsc {bpp} estimation of tree B with $\theta = 0.0025$ at different average read depths ($\bar d$) and base-calling error rates ($\epsilon $). Each dataset contains $L = 40, 160, 640$ or 1280 loci, with $S=4$ diploid sequences per species per locus and $N=250$ sites per sequence, simulated using the average read depth $\bar d=3,5,10,15$ and base-calling error rate $\epsilon =0.001, 0.005, 0.01$.}}{figure.caption.2}{}}
\@writefile{lof}{\contentsline {figure}{\numberline {S3}{\ignorespaces Accuracy of species tree estimation using (\textbf  {a}, \textbf  {b}) \textsc  {astral} and (\textbf  {c}, \textbf  {d}) concatenation/ML at different mean read depths ($\bar  d$) and base-calling error rates ($\epsilon $). Data are the same as those of figure \ref {fig:A01-bpp-summary} except that an outgroup ($O$) is also included to root the tree. Concatenation/ML is applied to data of one (diploid) sequence per species ($S = 1$) only. }}{S2}{figure.caption.3}\protected@file@percent }
\newlabel{fig:astral-concat-summary}{{S3}{S2}{Accuracy of species tree estimation using (\textbf {a}, \textbf {b}) \textsc {astral} and (\textbf {c}, \textbf {d}) concatenation/ML at different mean read depths ($\bar d$) and base-calling error rates ($\epsilon $). Data are the same as those of figure \ref {fig:A01-bpp-summary} except that an outgroup ($O$) is also included to root the tree. Concatenation/ML is applied to data of one (diploid) sequence per species ($S = 1$) only}{figure.caption.3}{}}
\@writefile{lof}{\contentsline {figure}{\numberline {S4}{\ignorespaces {\color  {black}{[I-B-0.0025]}} Average posterior means and 95\% HPDs for parameters under the MSC-I model of tree B (fig \ref {fig:A00-trees}a) with $\theta = 0.0025$. See legend to figure \ref {fig:A00-I-B-theta0.01}. }}{S3}{figure.caption.4}\protected@file@percent }
\newlabel{fig:A00-I-B-theta0.0025}{{S4}{S3}{\red {[I-B-0.0025]} Average posterior means and 95\% HPDs for parameters under the MSC-I model of tree B (fig \ref {fig:A00-trees}a) with $\theta = 0.0025$. See legend to figure \ref {fig:A00-I-B-theta0.01}}{figure.caption.4}{}}
\@writefile{lof}{\contentsline {figure}{\numberline {S5}{\ignorespaces {\color  {black}{[I-U-0.01]}} Average posterior means and 95\% HPDs for parameters under the MSC-I model of tree U (fig.~\ref {fig:A00-trees}b) with $\theta = 0.01$. See caption to figure \ref {fig:A00-I-B-theta0.01}.}}{S4}{figure.caption.5}\protected@file@percent }
\newlabel{fig:A00-I-U-theta0.01}{{S5}{S4}{\red {[I-U-0.01]} Average posterior means and 95\% HPDs for parameters under the MSC-I model of tree U (fig.~\ref {fig:A00-trees}b) with $\theta = 0.01$. See caption to figure \ref {fig:A00-I-B-theta0.01}}{figure.caption.5}{}}
\@writefile{lof}{\contentsline {figure}{\numberline {S6}{\ignorespaces {\color  {black}{[I-U-0.0025]}} Average posterior means and 95\% HPDs for parameters under the MSC-I model of tree U (fig.~\ref {fig:A00-trees}b) with $\theta = 0.0025$. See caption to figure \ref {fig:A00-I-B-theta0.01}.}}{S5}{figure.caption.6}\protected@file@percent }
\newlabel{fig:A00-I-U-theta0.0025}{{S6}{S5}{\red {[I-U-0.0025]} Average posterior means and 95\% HPDs for parameters under the MSC-I model of tree U (fig.~\ref {fig:A00-trees}b) with $\theta = 0.0025$. See caption to figure \ref {fig:A00-I-B-theta0.01}}{figure.caption.6}{}}
\@writefile{lof}{\contentsline {figure}{\numberline {S7}{\ignorespaces {\color  {black}{[M-B-0.0025]}} Average posterior means and 95\% HPDs for parameters under the MSC-M model of tree B (fig.~\ref {fig:A00-trees}a) with $\theta = 0.0025$. See caption to figure \ref {fig:A00-I-B-theta0.01}. }}{S6}{figure.caption.7}\protected@file@percent }
\newlabel{fig:A00-M-B-theta0.0025}{{S7}{S6}{\red {[M-B-0.0025]} Average posterior means and 95\% HPDs for parameters under the MSC-M model of tree B (fig.~\ref {fig:A00-trees}a) with $\theta = 0.0025$. See caption to figure \ref {fig:A00-I-B-theta0.01}}{figure.caption.7}{}}
\@writefile{lof}{\contentsline {figure}{\numberline {S8}{\ignorespaces {\color  {black}{[M-U-0.01]}} Average posterior means and 95\% HPDs for parameters under the MSC-M model of tree U (fig.~\ref {fig:A00-trees}b) with $\theta = 0.01$. See caption to figure \ref {fig:A00-I-B-theta0.01}. }}{S7}{figure.caption.8}\protected@file@percent }
\newlabel{fig:A00-M-U-theta0.01}{{S8}{S7}{\red {[M-U-0.01]} Average posterior means and 95\% HPDs for parameters under the MSC-M model of tree U (fig.~\ref {fig:A00-trees}b) with $\theta = 0.01$. See caption to figure \ref {fig:A00-I-B-theta0.01}}{figure.caption.8}{}}
\@writefile{lof}{\contentsline {figure}{\numberline {S9}{\ignorespaces {\color  {black}{[M-U-0.0025]}} Average posterior means and 95\% HPDs for parameters under the MSC-M model of tree U (fig.~\ref {fig:A00-trees}b) with $\theta = 0.0025$. See caption to figure \ref {fig:A00-I-B-theta0.01}. }}{S8}{figure.caption.9}\protected@file@percent }
\newlabel{fig:A00-M-U-theta0.0025}{{S9}{S8}{\red {[M-U-0.0025]} Average posterior means and 95\% HPDs for parameters under the MSC-M model of tree U (fig.~\ref {fig:A00-trees}b) with $\theta = 0.0025$. See caption to figure \ref {fig:A00-I-B-theta0.01}}{figure.caption.9}{}}
\@writefile{lof}{\contentsline {figure}{\numberline {S10}{\ignorespaces {\color  {black}{Posterior means and 95\% HPD CIs for parameters in the MSC-I and MSC-M models (fig.~\ref {fig:A00-trees}\textbf  {a}\&\textbf  {b}) in \textsc  {bpp} analysis of simulated datasets with no, one, or both types of genotyping errors: homozygotes miscalled as heterozygotes (hom-err) and heterozygotes miscalled as homozygotes (het-err). Each dataset consists of $L=160$ loci, with $S=4$ diploid sequences per species per locus, and $N=1000$ sites per sequence, simulated using the average read depth $\bar  d=5$, and the balanced tree B at the high mutation rate ($\theta =0.01$). Results for the settings of no errors (no-err) and both types of errors (both-err) are from figures \ref {fig:A00-I-B-theta0.01} (I-B-0.01) and \ref {fig:A00-M-B-theta0.01} (M-B-0.01). }} }}{S9}{figure.caption.10}\protected@file@percent }
\newlabel{fig:A00-errortype}{{S10}{S9}{\red {Posterior means and 95\% HPD CIs for parameters in the MSC-I and MSC-M models (fig.~\ref {fig:A00-trees}\textbf {a}\&\textbf {b}) in \textsc {bpp} analysis of simulated datasets with no, one, or both types of genotyping errors: homozygotes miscalled as heterozygotes (hom-err) and heterozygotes miscalled as homozygotes (het-err). Each dataset consists of $L=160$ loci, with $S=4$ diploid sequences per species per locus, and $N=1000$ sites per sequence, simulated using the average read depth $\bar d=5$, and the balanced tree B at the high mutation rate ($\theta =0.01$). Results for the settings of no errors (no-err) and both types of errors (both-err) are from figures \ref {fig:A00-I-B-theta0.01} (I-B-0.01) and \ref {fig:A00-M-B-theta0.01} (M-B-0.01). }}{figure.caption.10}{}}
\gdef \@abspage@last{10}
