# Supplementary material for: The Impact of Sequencing and Genotyping Errors on Bayesian Analysis of Genomic Data under the Multispecies Coalescent Model
Source: Mol Biol Evol. 2025 Aug 18;42(8):msaf184. doi: 10.1093/molbev/msaf184 (PMC12359030; doi:10.1093/molbev/msaf184)
Supplement: msaf184_Supplementary_Data [file msaf184_supplementary_data.zip › bpp-readdepth.bib]

@article{Meacham2011,
   author = {Meacham, F. and Boffelli, D. and Dhahbi, J. and Martin, D. I. and Singer, M. and Pachter, L.},
   title = {Identification and correction of systematic error in high-throughput sequence data},
   journal = {BMC Bioinformatics},
   volume = {12},
   pages = {451},
   DOI = {10.1186/1471-2105-12-451},
   year = {2011},
}

@article{Ma2019,
   author = {Ma, X. and Shao, Y. and Tian, L. and Flasch, D. A. and Mulder, H. L. and Edmonson, M. N. and Liu, Y. and Chen, X. and Newman, S. and Nakitandwe, J. and Li, Y. and Li, B. and Shen, S. and Wang, Z. and Shurtleff, S. and Robison, L. L. and Levy, S. and Easton, J. and Zhang, J.},
   title = {Analysis of error profiles in deep next-generation sequencing data},
   journal = {Genome Biol.},
   volume = {20},
   number = {1},
   pages = {50},
   DOI = {10.1186/s13059-019-1659-6},
   year = {2019},
}

@article{Salk2018,
   author = {Salk, J. J. and Schmitt, M. W. and Loeb, L. A.},
   title = {Enhancing the accuracy of next-generation sequencing for detecting rare and subclonal mutations},
   journal = {Nat. Rev. Genet.},
   volume = {19},
   number = {5},
   pages = {269--285},
   DOI = {10.1038/nrg.2017.117},
   year = {2018},
}

@article{Stoler2021,
   author = {Stoler, N. and Nekrutenko, A.},
   title = {Sequencing error profiles of Illumina sequencing instruments},
   journal = {NAR Genom. Bioinform.},
   volume = {3},
   number = {1},
   pages = {lqab019},
   DOI = {10.1093/nargab/lqab019},
   year = {2021},
}

@article{Nielsen2011,
   author = {Nielsen, R. and Paul, J. S. and Albrechtsen, A. and Song, Y. S.},
   title = {Genotype and SNP calling from next-generation sequencing data},
   journal = {Nat. Rev. Genet.},
   volume = {12},
   number = {6},
   pages = {443--451},
   DOI = {10.1038/nrg2986},
   year = {2011},
}

@article{Zhang2025,
   author = {Zhang, C. and Nielsen, R. and Mirarab, S.},
   title = {{CASTER: Direct} species tree inference from whole-genome alignments},
   journal = {Science},
   volume = {387},
   pages = {eadk9688},
   DOI = {10.1126/science.adk9688},
   year = {2025},
}

@article{Zhang2025b,
   author = {Zhang, C. and Nielsen, R.},
   title = {{WASTER: Practical} \textit{de novo} phylogenomics from low-coverage short reads},
   journal = {BioRxiv},
   pages = {10.1101/2025.01.20.633983},
   DOI = {10.1101/2025.01.20.633983},
   year = {2025},
}

@article{Andrade2024,
   author = {Andrade, P. and Alves, J. M. and Pereira, P. and Rubin, C. J. and Silva, E. and Sprehn, C. G. and Enbody, E. and Afonso, S. and Faria, R. and Zhang, Y. and Bonino, N. and Duckworth, J. A. and Garreau, H. and Letnic, M. and Strive, T. and Thulin, C. G. and Queney, G. and Villafuerte, R. and Jiggins, F. M. and Ferrand, N. and Andersson, L. and Carneiro, M.},
   title = {Selection against domestication alleles in introduced rabbit populations},
   journal = {Nat. Ecol. Evol.},
   volume = {8},
   number = {8},
   pages = {1543--1555},
   DOI = {10.1038/s41559-024-02443-3},
   year = {2024},
}

@article{Prado-Martinez2013,
   author = {Prado-Martinez, J. and Sudmant, P. H. and Kidd, J. M. and Li, H. and Kelley, J. L. and Lorente-Galdos, B. and Veeramah, K. R. and Woerner, A. E. and O'Connor, T. D. and Santpere, G. and Cagan, A. and Theunert, C. and Casals, F. and Laayouni, H. and Munch, K. and Hobolth, A. and Halager, A. E. and Malig, M. and Hernandez-Rodriguez, J. and Hernando-Herraez, I. and Prufer, K. and Pybus, M. and Johnstone, L. and Lachmann, M. and Alkan, C. and Twigg, D. and Petit, N. and Baker, C. and Hormozdiari, F. and Fernandez-Callejo, M. and Dabad, M. and Wilson, M. L. and Stevison, L. and Camprubi, C. and Carvalho, T. and Ruiz-Herrera, A. and Vives, L. and Mele, M. and Abello, T. and Kondova, I. and Bontrop, R. E. and Pusey, A. and Lankester, F. and Kiyang, J. A. and Bergl, R. A. and Lonsdorf, E. and Myers, S. and Ventura, M. and Gagneux, P. and Comas, D. and Siegismund, H. and Blanc, J. and Agueda-Calpena, L. and Gut, M. and Fulton, L. and Tishkoff, S. A. and Mullikin, J. C. and Wilson, R. K. and Gut, I. G. and Gonder, M. K. and Ryder, O. A. and Hahn, B. H. and Navarro, A. and Akey, J. M. and Bertranpetit, J. and Reich, D. and Mailund, T. and Schierup, M. H. and Hvilsom, C. and Andres, A. M. and Wall, J. D. and Bustamante, C. D. and Hammer, M. F. and Eichler, E. E. and Marques-Bonet, T.},
   title = {Great ape genetic diversity and population history},
   journal = {Nature},
   volume = {499},
   number = {7459},
   pages = {471--475},
   year = {2013},
}

@article{Li2009,
   author = {Li, H. and Durbin, R.},
   title = {Fast and accurate short read alignment with {Burrows-Wheeler} transform},
   journal = {Bioinformatics},
   volume = {25},
   pages = {1754--1760},
   year = {2009},
}

@article{Li2011,
   author = {Li, H.},
   title = {A statistical framework for {SNP} calling, mutation discovery, association mapping and population genetical parameter estimation from sequencing data},
   journal = {Bioinformatics},
   volume = {27},
   number = {21},
   pages = {2987--2993},
   DOI = {10.1093/bioinformatics/btr509},
   year = {2011}
}

@article{Lou2013,
   author = {Lou, D. I. and Hussmann, J. A. and McBee, R. M. and Acevedo, A. and Andino, R. and Press, W. H. and Sawyer, S. L.},
   title = {High-throughput {DNA} sequencing errors are reduced by orders of magnitude using circle sequencing},
   journal = {Proc. Natl. Acad. Sci. U.S.A.},
   volume = {110},
   number = {49},
   pages = {19872--19877},
   DOI = {10.1073/pnas.1319590110},
   year = {2013},
}

@article{Edelman2019,
   author = {Edelman, N. B. and Frandsen, P. B. and Miyagi, M. and Clavijo, B. and Davey, J. and Dikow, R. B. and Garcia-Accinelli, G. and Van Belleghem, S. M. and Patterson, N. and Neafsey, D. E. and Challis, R. and Kumar, S. and Moreira, G. R. P. and Salazar, C. and Chouteau, M. and Counterman, B. A. and Papa, R. and Blaxter, M. and Reed, R. D. and Dasmahapatra, K. K. and Kronforst, M. and Joron, M. and Jiggins, C. D. and McMillan, W. O. and Di Palma, F. and Blumberg, A. J. and Wakeley, J. and Jaffe, D. and Mallet, J.},
   title = {Genomic architecture and introgression shape a butterfly radiation},
   journal = {Science},
   volume = {366},
   number = {6465},
   pages = {594--599},
   DOI = {10.1126/science.aaw2090},
   year = {2019}
}

@article{Takahata1986,
   author = {Takahata, N.},
   title = {An attempt to estimate the effective size of the ancestral species common to two extant species from which homologous genes are sequenced},
   journal = {Genet. Res.},
   volume = {48},
   pages = {187--190},
   year = {1986},
}

@article{Takahata1995,
   author = {Takahata, N. and Satta, Y. and Klein, J.},
   title = {Divergence time and population size in the lineage leading to modern humans},
   journal = {Theor. Popul. Biol.},
   volume = {48},
   pages = {198--221},
   year = {1995},
}

@incollection{Takahata2002,
   author = {Takahata, N. and Satta, Y.},
   title = {Pre-speciation coalescence and the effective size of ancestral populations},
   booktitle = {Developments in Theoretical Population Genetics},
   editor = {Slatkin, M. and Veuille, M.},
   publisher = {Oxford University Press},
   address = {Oxford},
   pages = {52--71},
   year = {2002},
}


@article{Hudson1985,
   author = {Hudson, R.R. and Kaplan, N.L.},
   title = {Statistical properties of the number of recombination events in the history of a sample of {DNA} sequences},
   journal = {Genetics},
   volume = {111},
   pages = {147--164},
   year = {1985},
}

@article{Hudson1987,
   author = {Hudson, R. R. and Kreitman, M. and Aguade, M.},
   title = {A test of neutral molecular evolution based on nucleotide data},
   journal = {Genetics},
   volume = {116},
   pages = {153--159},
   year = {1987},
}

@article{Beerli2001,
   author = {Beerli, P. and Felsenstein, J.},
   title = {Maximum likelihood estimation of a migration matrix and effective population sizes in \textit{n} subpopulations by using a coalescent approach},
   journal = {Proc. Natl. Acad. Sci. U.S.A.},
   volume = {98},
   pages = {4563--4568},
   year = {2001}
}

@article{Nielsen2001,
   author = {Nielsen, R. and Wakeley, J.},
   title = {Distinguishing migration from isolation: a {Markov chain Monte Carlo} approach},
   journal = {Genetics},
   volume = {158},
   pages = {885--896},
   year = {2001},
}

@article{Lohse2011,
   author = {Lohse, K. and Harrison, R.J. and Barton, N.H.},
   title = {A general method for calculating likelihoods under the coalescent process},
   journal = {Genetics},
   volume = {189},
   pages = {977--987},
   year = {2011},
}

@article{Lohse2014,
   author = {Lohse, K. and Frantz, L. A.},
   title = {Neandertal admixture in {Eurasia} confirmed by maximum-likelihood analysis of three genomes},
   journal = {Genetics},
   volume = {196},
   number = {4},
   pages = {1241--1251},
   DOI = {10.1534/genetics.114.162396},
   year = {2014},
}

@article{Fumagalli2013,
   author = {Fumagalli, M.},
   title = {Assessing the effect of sequencing depth and sample size in population genetics inferences},
   journal = {PLoS One},
   volume = {8},
   pages = {e79667},
   year = {2013},
}

@article{Lynch2014,
   author = {Lynch, M. and Bost, D. and Wilson, S. and Maruki, T. and Harrison, S.},
   title = {Population-genetic inference from pooled-sequencing data},
   journal = {Genome Biol. Evol.},
   volume = {6},
   number = {5},
   pages = {1210--1218},
   DOI = {10.1093/gbe/evu085},
   year = {2014},
}

@article{Rubin2012,
   author = {Rubin, B. E. and Ree, R. H. and Moreau, C. S.},
   title = {Inferring phylogenies from RAD sequence data},
   journal = {PLoS One},
   volume = {7},
   number = {4},
   pages = {e33394},
   DOI = {10.1371/journal.pone.0033394},
   year = {2012},
}

@article{Eaton2013,
   author = {Eaton, D. A. and Ree, R. H.},
   title = {Inferring phylogeny and introgression using {RADseq} data: an example from flowering plants (\textit{Pedicularis: Orobanchaceae})},
   journal = {Syst. Biol.},
   volume = {62},
   number = {5},
   pages = {689--706},
   DOI = {10.1093/sysbio/syt032},
   year = {2013},
}

@article{Ali2016,
   author = {Ali, O. A. and O'Rourke, S. M. and Amish, S. J. and Meek, M. H. and Luikart, G. and Jeffres, C. and Miller, M. R.},
   title = {{RAD} capture ({Rapture}): Flexible and efficient sequence-based genotyping},
   journal = {Genetics},
   volume = {202},
   number = {2},
   pages = {389--400},
   DOI = {10.1534/genetics.115.183665},
   year = {2016}
}

@article{Karin2020,
   author = {Karin, B. R. and Gamble, T. and Jackman, T. R.},
   title = {Optimizing phylogenomics with rapidly evolving long exons: Comparison with anchored hybrid enrichment and ultraconserved elements},
   journal = {Mol. Biol. Evol.},
   volume = {37},
   number = {3},
   pages = {904--922},
   DOI = {10.1093/molbev/msz263},
   year = {2020},
}

@article{Weisrock2012,
	Author = {Weisrock, D. W. and Smith, S. D. and Chan, L. M. and Biebouw, K. and Kappeler, P. M. and Yoder, A. D.},
	Title = {Concatenation and concordance in the reconstruction of mouse lemur phylogeny: an empirical demonstration of the effect of allele sampling in phylogenetics},
	Journal = {Mol. Biol. Evol.},
	Volume = {29},
	Number = {6},
	Pages = {1615--1630},
	Year = {2012} }

@article{Lemmon2013,
	Author = {Lemmon, E. M. and Lemmon, A. R.},
	Title = {High-throughput genomic data in systematics and phylogenetics},
	Journal = {Ann. Rev. Ecol. Evol. Syst.},
	Volume = {44},
	Pages = {99--121},
	Year = {2013} }


@book{OHagan2004,
   Author = {O'Hagan, A. and Forster, J.},
   Title = {Kendall's Advanced Theory of Statistics: Bayesian Inference},
   Publisher = {Arnold},
   Address = {London},
      Year = {2004} }

@incollection{Kubatko2019,
	Author = {Kubatko, L.},
	Title = {The multispecies coalescent},
	BookTitle = {Handbook of Statistical Genomics},
	Editor = {Balding, D. and Moltke, Ida  and Marioni, John },
	Publisher = {Wiley},
	Address = {New York},
	Edition = {4th},
	Pages = {219--245},
	Year = {2019} }


@article{Liu2007,
	Author = {Liu, L. and Pearl, D. K.},
	Title = {Species trees from gene trees: reconstructing {Bayesian} posterior distributions of a species phylogeny using estimated gene tree distributions},
	Journal = {Syst. Biol.},
	Volume = {56},
	Number = {3},
	Pages = {504--514},
	Year = {2007} }


@article{Liu2010,
   author = {Liu, L. and Yu, L. and Edwards, S. V.},
   title = {A maximum pseudo-likelihood approach for estimating species trees under the coalescent model},
   journal = {BMC Evol. Biol.},
   volume = {10},
   pages = {302},
   year = {2010}
}

@article{Liu2015,
   author = {Liu, Liang and Xi, Zhenxiang  and Wu, Shaoyuan  and Davis, Charles  and Edwards, Scott V.},
   title = {Estimating phylogenetic trees from genome-scale data},
   journal = {Ann. NY. Acad. Sci.},
   pages = {doi: 10.1111/nyas.12747},
   year = {2015}
}

@article{Huang2009,
	author = {Huang, H. and Knowles, L. L.},
	title = {What is the danger of the anomaly zone for empirical phylogenetics?},
	journal = {Syst. Biol.},
	volume = {58},
	pages = {527--536},
	year = {2009},
}

@article{Heled2010,
	Author = {Heled, Joseph and Drummond, Alexei J.},
	Title = {Bayesian inference of species trees from multilocus data},
	Journal = {Mol. Biol. Evol.},
	Volume = {27},
	Pages = {570--580},
	Year = {2010} }

@article{Ogilvie2016,
   Author = {Ogilvie, H. A. and Heled, J. and Xie, D. and Drummond, A. J.},
   Title = {Computational Performance and Statistical Accuracy of {*BEAST} and Comparisons with Other Methods},
   Journal = {Syst. Biol.},
   Volume = {65},
   Pages = {381--396},
 Year = {2016}
}

@article{Leache2011,
  title={The accuracy of species tree estimation under simulation: a comparison of methods},
  author={Leach{\'e}, Adam D and Rannala, Bruce},
  journal={Syst. Biol.},
  volume={60},
  number={2},
  pages={126--137},
  year={2011},
  publisher={Oxford University Press}
}

@article{Leache2017,
   author = {Leaché, Adam D.  and Oaks, J.R.},
   title = {The utility of single nucleotide polymorphism (SNP) data in phylogenetics},
   journal = {Annu. Rev. Ecol. Evol. Syst.},
   volume = {48},
   number = {1},
   pages = {69-–84},
   year = {2017},
}
@article{Pavon-Vazquez2024,
   author = {Pavon-Vazquez, C. J. and Rana, Q. and Farleigh, K. and Crispo, E. and Zeng, M. and Liliah, J. and Mulcahy, D. and Ascanio, A. and Jezkova, T. and Leache, A. D. and Flouri, T. and Yang, Z. and Blair, C.},
   title = {Gene flow and isolation in the arid nearctic revealed by genomic analyses of desert spiny lizards},
   journal = {Syst. Biol.},
   volume = {73},
   number = {2},
   pages = {323--342},
   DOI = {10.1093/sysbio/syae001},
   year = {2024},
}

@article{Kingman1982,
	Author = {Kingman, J.F.C.},
	Title = {The coalescent},
	Journal = {Stochastic Process Appl.},
	Volume = {13},
	Pages = {235--248},
	Year = {1982} }

@article{Hey2010,
	Author = {Hey, Jody},
	Title = {Isolation with migration models for more than two populations},
	Journal = {Mol. Biol. Evol.},
	Volume = {27},
	Pages = {905--920},
	Year = {2010} }

@article{Wang2010,
   author = {Wang, Y. and Hey, J.},
   title = {Estimating divergence parameters with small samples from a large number of loci},
   journal = {Genetics},
   volume = {184},
   pages = {363--379},
   year = {2010}
}

@article{Hey2018,
	Author = {Hey, J. and Chung, Y. and Sethuraman, A. and Lachance, J. and Tishkoff, S. and Sousa, V. C. and Wang, Y.},
	Title = {Phylogeny estimation by integration over isolation with migration models},
	Journal = {Mol. Biol. Evol.},
	Volume = {35},
	Number = {11},
	Pages = {2805-–2818},
	Year = {2018} 
}


@article{Willis2019,
   author = {Willis, Amy},
   title = {Confidence sets for phylogenetic trees},
   journal = {J. Amer. Stat. Assoc.},
   volume = {114},
   number = {525},
   pages = {235--244},
   year = {2019}
}

@article{Zhang2018,
   Author = {Zhang, C. and Ogilvie, Huw A.  and Drummond, Alexei J. and Stadler, T.},
   Title = {Bayesian inference of species networks from multilocus sequence data},
   Journal = {Mol. Biol. Evol.},
   Volume = {35},
   Pages = {504--517},
      Year = {2018} }


@article{Felsenstein1981,
  title={Evolutionary trees from {DNA} sequences: a maximum likelihood approach},
  author={Felsenstein, Joseph},
  journal={J. Mol. Evol.},
  volume={17},
  number={6},
  pages={368--376},
  year={1981}
}

@article{Felsenstein1992,
	Author = {Felsenstein, J.},
	Title = {Estimating effective population size from samples of sequences: inefficiency of pairwise and segregating sites as compared to phylogenetic estimates},
	Journal = {Genet. Res.},
	Volume = {59},
	Pages = {139--147},
	Year = {1992} }


@article{Felsenstein2006,
   author = {Felsenstein, J.},
   title = {Accuracy of coalescent likelihood estimates: Do we need more sites, more sequences, or more loci?},
   journal = {Mol. Biol. Evol.},
   volume = {23},
   pages = {691--700},
   year = {2006}
}

@article{FuLi1993,
   author = {Fu, Y.X. and Li, W.H.},
   title = {Maximum Likelihood Estimation of Population Parameters},
   journal = {Genetics},
   volume = {134},
   pages = {1261--1270},
   year = {1993}
}

@article{Pluzhnikov1996,
   author = {Pluzhnikov, A. and Donnelly, P.},
   title = {Optimal sequencing strategies for surveying molecular genetic diversity},
   journal = {Genetics},
   volume = {144},
   pages = {1247-–1262},
   year = {1996}
   }


@article{ZhuDegnan2017,
   author = {Zhu, S. and Degnan, J. H.},
   title = {Displayed trees do not determine distinguishability under the network multispecies coalescent},
   journal = {Syst. Biol.},
   volume = {66},
   number = {2},
   pages = {283--298},
   DOI = {10.1093/sysbio/syw097},
   year = {2017}
}

@article{Degnan2018,
	Author = {Degnan, J. H.},
	Title = {Modeling hybridization under the network multispecies coalescent},
	Journal = {Syst. Biol.},
	Volume = {67},
	Number = {5},
	Pages = {786--799},
	Year = {2018} }

@article{Wen2018,
	Author = {Wen, D. and Nakhleh, L.},
	Title = {Coestimating reticulate phylogenies and gene trees from multilocus sequence data},
	Journal = {Syst. Biol.},
	Volume = {67},
	Number = {3},
	Pages = {439--457},
	Year = {2018} }

@incollection{Jukes1969,
   Author = {Jukes, T.H. and Cantor, C.R.},
   Title = {Evolution of protein molecules},
   BookTitle = {Mammalian Protein Metabolism},
   Editor = {Munro, H.N.},
   Publisher = {Academic Press},
   Address = {New York},
   Pages = {21--123},
 Year = {1969} }

@article{Edwards2005,
	Author = {Edwards, S. V. and Jennings, W. B. and Shedlock, A. M.},
	Title = {Phylogenetics of modern birds in the era of genomics},
	Journal = {Proc. R. Soc. B.},
	Volume = {272},
	Pages = {979--992},
	Year = {2005} }

@article{Edwards2009,
	Author = {Edwards, S. V.},
	Title = {Is a new and general theory of molecular systematics emerging?},
	Journal = {Evolution},
	Volume = {63},
	Pages = {1–-19},
	Year = {2009} }

@article{Edwards2016,
	Author = {Edwards, S. V. and Xi, Z. and Janke, A. and Faircloth, B. C. and McCormack, J. E. and Glenn, T. C. and Zhong, B. and Wu, S. and Lemmon, E. M. and Lemmon, A. R. and Leache, A. D. and Liu, L. and Davis, C. C.},
	Title = {Implementing and testing the multispecies coalescent model: A valuable paradigm for phylogenomics},
	Journal = {Mol. Phylogenet. Evol.},
	Volume = {94},
	Pages = {447--462},
	Year = {2016} }

@book{Stuart1999,
	Author = {Stuart, A. and Ord, K. and Arnold, S.},
	Title = {Kendall's Advanced Theory of Statistics},
	Publisher = {Arnold},
	Address = {London},
	Volume = {2a},
	Edition = {6},
	Year = {1999} }

@article{Goldman1998,
	Author = {Goldman, N.},
	Title = {Phylogenetic information and experimental design in molecular systematics},
	Journal = {Proc. R. Soc. Lond. B Biol. Sci.},
	Volume = {265},
	Pages = {1779--86},
	Year = {1998} }

@article{Townsend2007,
	Author = {Townsend, J. P.},
	Title = {Profiling phylogenetic informativeness},
	Journal = {Syst Biol},
	Volume = {56},
	Number = {2},
	Pages = {222--231},
	Year = {2007} }


@article{Klopfstein2017,
	Author = {Klopfstein, S. and Massingham, T. and Goldman, N.},
	Title = {More on the best evolutionary rate for phylogenetic analysis},
	Journal = {Syst. Biol.},
	Volume = {66},
	Number = {5},
	Pages = {769--785},
	Year = {2017} }

@article{Parag2019,
   author = {Parag, K. V. and Pybus, O. G.},
   title = {Robust Design for Coalescent Model Inference},
   journal = {Syst. Biol.},
   volume = {68},
   number = {5},
   pages = {730--743},
   DOI = {10.1093/sysbio/syz008},
   year = {2019},
}

@article{Johndrow2019,
   author = {Johndrow, J. E. and Palacios, J. A.},
   title = {Exact limits of inference in coalescent models},
   journal = {Theor. Popul. Biol.},
   volume = {125},
   pages = {75--93},
   DOI = {10.1016/j.tpb.2018.11.004},
   year = {2019},
}

@article{Robinson1982,
	Author = {Robinson, D. F. and Foulds, L. R.},
	Title = {Comparison of phylogenetic trees},
	Journal = {Math. Biosci.},
	Volume = {53},
	Pages = {131--147},
	Year = {1981} }

@article{Kuhner1994,
	Author = {Kuhner, M. K. and Felsenstein, J.},
	Title = {A simulation comparison of phylogeny algorithms under equal and unequal evolutionary rates (Erratum in Mol. Biol. Evol. 1995; 12:525)},
	Journal = {Mol. Biol. Evol.},
	Volume = {11},
	Pages = {459--468},
	Year = {1994} }

@article{Mirarab2016,
	Author = {Mirarab, S. and Bayzid, M. S. and Warnow, T.},
	Title = {Evaluating summary methods for multilocus species tree estimation in the presence of incomplete lineage sorting},
	Journal = {Syst. Biol.},
	Volume = {65},
	Number = {3},
	Pages = {366--380},
	Year = {2016} }

@article{Chifman2014,
   author = {Chifman, J. and Kubatko, L.},
   title = {Quartet inference from SNP data under the coalescent model},
   journal = {Bioinformatics},
   volume = {30},
   number = {23},
   pages = {3317--3324},
   year = {2014}
}

@article{Mirarab2015,
   author = {Mirarab, S. and Warnow, T.},
   title = {ASTRAL-II: coalescent-based species tree estimation with many hundreds of taxa and thousands of genes},
   journal = {Bioinformatics},
   volume = {31},
   number = {12},
   pages = {i44--152},
   year = {2015}
}

@article{RochWarnow2015,
   author = {Roch, S. and Warnow, T.},
   title = {On the robustness to gene tree estimation error (or lack thereof) of coalescent-based species tree methods},
   journal = {Syst. Biol.},
   volume = {64},
   pages = {663-676},
   year = {2015}
}

@article{Mossel2017,
   author = {Mossel, E. and Roch, S.},
   title = {Distance-based species tree estimation under the coalescent: information-theoretic trade-off between number of loci and sequence length},
   journal = {Ann. Appl. Prob.},
   volume = {27},
   number = {5},
   pages = {2926--2955},
   year = {2017}
}

@article{Roch2019,
   author = {Roch, S. and Nute, M. and Warnow, T.},
   title = {Long-branch attraction in species tree estimation: inconsistency of partitioned likelihood and topology-based summary methods},
   journal = {Syst. Biol.},
   volume = {68},
   number = {2},
   pages = {281--297},
   DOI = {10.1093/sysbio/syy061},
   year = {2019}
}

@article{Faircloth2012,
   author = {Faircloth, B. C. and McCormack, J. E. and Crawford, N. G. and Harvey, M. G. and Brumfield, R. T. and Glenn, T. C.},
   title = {Ultraconserved elements anchor thousands of genetic markers spanning multiple evolutionary timescales},
   journal = {Syst. Biol.},
   volume = {61},
   number = {5},
   pages = {717--726},
   DOI = {10.1093/sysbio/sys004},
   year = {2012},
}

@article{Lemmon2012,
   author = {Lemmon, A. R. and Emme, S. A. and Lemmon, E. M.},
   title = {Anchored hybrid enrichment for massively high-throughput phylogenomics},
   journal = {Syst. Biol.},
   volume = {61},
   number = {5},
   pages = {727--744},
   DOI = {10.1093/sysbio/sys049},
   year = {2012},
}

@article{Figuet2014,
   author = {Figuet, E. and Ballenghien, M. and Romiguier, J. and Galtier, N.},
   title = {Biased gene conversion and GC-content evolution in the coding sequences of reptiles and vertebrates},
   journal = {Genome Biol. Evol.},
   volume = {7},
   number = {1},
   pages = {240--250},
   DOI = {10.1093/gbe/evu277},
   year = {2014}
}

@article{Edwards2017,
   author = {Edwards, S.V. and Cloutier, A. and Baker, A.J.},
   title = {Conserved nonexonic elements: a novel class of marker for phylogenomics},
   journal = {Syst. Biol.},
   volume = {66},
   number = {6},
   pages = {1028--1044},
   year = {2017},
}

@article{Yang1994,
   author = {Yang, Z.},
   title = {Estimating the pattern of nucleotide substitution},
   journal = {J. Mol. Evol.},
   volume = {39},
   pages = {105--111},
   year = {1994}
}
@article{Yang1996,
   Author = {Yang, Z.},
   Title = {Phylogenetic analysis using parsimony and likelihood methods},
   Journal = {J. Mol. Evol.},
   Volume = {42},
   Pages = {294--307},
   Year = {1996} }

@article{Yang1998,
   Author = {Yang, Z.},
   Title = {On the best evolutionary rate for phylogenetic analysis},
   Journal = {Syst. Biol.},
   Volume = {47},
   Pages = {125--133},
   Year = {1998} }

@article{Yang2010,
   author = {Yang, Ziheng and Rannala, Bruce},
   title = {Bayesian species delimitation using multilocus sequence data.},
   journal = {Proc. Natl. Acad. Sci. USA},
   year = {2010},
   volume = {107},
   pages = {9264--9269}
}

@article{Kornai2024,
   author = {Kornai, D. and Jiao, Xiyun and Ji, Jiayi and Flouri, T. and Yang, Z.},
   title = {Hierarchical heuristic species delimitation under the multispecies coalescent model with migration},
   journal = {Syst. Biol.},
   volume = {73},
   number = {6},
   pages = {1015-–1037},
   DOI = {10.1093/sysbio/syae050},
   year = {2024},
}

@article{Rannala1996,
   Author = {Rannala, B. and Yang, Z.},
   Title = {Probability distribution of molecular evolutionary trees: a new method of phylogenetic inference},
   Journal = {J. Mol. Evol.},
   Volume = {43},
   Pages = {304--311},
   Year = {1996} }


@article{Yang2002,
   title={Likelihood and {Bayes} estimation of ancestral population sizes in {Hominoids} using data from multiple loci},
   author={Yang, Ziheng},
   journal={Genetics},
   volume={162},
   number={4},
   pages={1811--1823},
   year={2002}
}

@article{Rannala2003,
   author = {Rannala, Bruce and Yang, Ziheng},
   title = {Bayes estimation of species divergence times and ancestral population sizes using {DNA} sequences from multiple loci},
   volume = {164},
   number = {4},
   pages = {1645--1656},
   year = {2003},
   journal = {Genetics}
}

@article{Burgess2008,
   title={Estimation of hominoid ancestral population sizes under {Bayesian} coalescent models incorporating mutation rate variation and sequencing errors},
   author={Burgess, Ralph and Yang, Ziheng},
   journal={Mol. Biol. Evol.},
   volume={25},
   number={9},
   pages={1979--1994},
   year={2008}
}

@article{Rannala2013,
   author = {Rannala, Bruce and Yang, Ziheng},
   title = {Improved reversible jump algorithms for {Bayesian} species delimitation.},
   journal = {Genetics},
   year = {2013},
   volume = {194},
   pages = {245--253}
}

@article{Zhang2011,
   Author = {Zhang, Chi and Zhang, De-Xing and Zhu, T. and Yang, Ziheng},
   Title = {Evaluation of a {Bayesian} coalescent method of species delimitation},
   Journal = {Syst. Biol.},
   Volume = {60},
   Pages = {747--761},
   Year = {2011} }

@book{Yang2014b,
   AUTHOR    = {Yang, Z},
   TITLE     = {Molecular Evolution A Statistical Approach},
   PUBLISHER = {Oxford University Press},
   YEAR      = {2014},
   Address   = {Oxford, England}
}

@article{Yang2014,
   author = {Yang, Ziheng and Rannala, Bruce},
   title = {Unguided species delimitation using {DNA} sequence data from multiple loci},
   volume = {31},
   number = {12},
   pages = {3125--3135},
   year = {2014},
   doi = {10.1093/molbev/msu279},
   journal = {Mol. Biol. Evol.}
}

@article{Yang2015,
   title={The {BPP} program for species tree estimation and species delimitation},
   author={Yang, Z},
   journal={Curr. Zool.},
   volume={61},
   pages={854--865},
   year={2015}
}

@article{Flouri2018,
   Author = {Flouri, Thomas and Jiao, Xiyun and Rannala, Bruce and Yang, Ziheng},
   Title = {Species tree inference with {BPP} using genomic sequences and the multispecies coalescent},
   Journal = {Mol. Biol. Evol.},
   Volume = {35},
   Number = {10},
   Pages = {2585--2593},
   Year = {2018}
}

@article{Flouri2020,
   author = {Flouri, Thomas and Jiao, Xiyun and Rannala, Bruce and Yang, Ziheng},
   title = {A Bayesian implementation of the multispecies coalescent model with introgression for phylogenomic analysis},
   journal = {Mol. Biol. Evol.},
   volume = {37},
   number = {4},
   pages = {1211--1223},
   DOI = {10.1093/molbev/mst012},
   year = {2020},
}

@article{Flouri2023,
   author = {Flouri, T. and Jiao, Xiyun and Huang, Jun and Rannala, B. and Yang, Z.},
   title = {Efficient Bayesian inference under the multispecies coalescent with migration},
   journal = {Proc. Nat. Acad. Sci. U.S.A.},
   volume = {120},
   number = {44},
   pages = {e2310708120},
   DOI = {10.1073/pnas.2310708120},
   year = {2023},
}

@article{Jiao2021,
   author = {Jiao, Xiyun and Flouri, T. and Yang, Z.},
   title = {Multispecies coalescent and its applications to infer species phylogenies and cross-species gene flow},
   journal = {Nat. Sci. Rev.},
   volume = {8},
   number = {12},
   pages = {DOI: 10.1093/nsr/nwab127},
   DOI = {10.1093/nsr/nwab127},
   year = {2021},
}

@article{Rannala2017,
   Author = {Rannala, B. and Yang, Z.},
   Title = {Efficient {Bayesian} species tree inference under the multispecies coalescent},
   Journal = {Syst. Biol.},
   Volume = {66},
   Pages = {823--842},
   Year = {2017}
}

@article{Dalquen2017,
   Author = {Dalquen, Daniel and Zhu, Tianqi and Yang, Ziheng},
   Title = {Maximum likelihood implementation of an isolation-with-migration model for three species},
   Journal = {Syst. Biol.},
   Volume = {66},
   Pages = {379--398},
   Year = {2017} }


@article{Zhu2012,
   Author = {Zhu, T. and Yang, Z.},
   Title = {Maximum likelihood implementation of an isolation-with-migration model with three species for testing speciation with gene flow},
   Journal = {Mol. Biol. Evol.},
   Volume = {29},
   Pages = {3131--3142},
   Year = {2012} }

@article{Yang2017,
   Author = {Yang, Z. and Rannala, B.},
   Title = {Bayesian species identification under the multispecies coalescent provides significant improvements to {DNA} barcoding analyses},
   Journal = {Mol. Ecol.},
   Volume = {26},
   Pages = {3028--3036},
   Year = {2017} }


@article{Leache2019,
   Author = {Leaché, Adam D.  and Zhu, T. and Rannala, Bruce  and Yang, Ziheng},
   Title = {The spectre of too many species},
   Journal = {Syst. Biol.},
   Volume = {68},
   Number = {1},
   Pages = {168--181},
   Year = {2019} }

@incollection{Rannala2020a,
   Author = {Rannala, B. and Edwards, S.V. and Leache, A. D. and Yang, Z.},
   Title = {The multispecies coalescent model and species tree inference},
   BookTitle = {Phylogenetics in the Genomic Era},
   Editor = {Galtier, Nicolas and Delsuc, Frederic and Scornavacca, Celine },
   Publisher = {Creative Commons License},
   Year = {2020} }

@incollection{Rannala2020b,
   Author = {Rannala, B. and Yang, Z.},
   Title = {Species delimitation},
   BookTitle = {Phylogenetics in the Genomic Era},
   Editor = {Galtier, Nicolas and Delsuc, Frederic and Scornavacca, Celine },
   Publisher = {Creative Commons License},
   Year = {2020} }


@article{Yang2005,
   author = {Yang, Z. and Rannala, B.},
   title = {Branch-length prior influences Bayesian posterior probability of phylogeny},
   journal = {Syst. Biol.},
   volume = {54},
   pages = {455--470},
   year = {2005}
}

@article{Rannala2008,
   Author = {Rannala, B. and Yang, Z.},
   Title = {Phylogenetic inference using whole genomes},
   Journal = {Ann. Rev. Genom. Hum. Genet.},
   Volume = {9},
   Pages = {217--231},
   Year = {2008} }


@article{Shi2018,
   Author = {Shi, C.M. and Yang, Z.},
   Title = {Coalescent-based analyses of genomic sequence data provide a robust resolution of phylogenetic relationships among major groups of gibbons},
   Journal = {Mol. Biol. Evol.},
   Volume = {35},
   Pages = {159--179},
   Year = {2018} }

@article{Thawornwattana2018,
   Author = {Thawornwattana, Y. and Dalquen, D.A. and Yang, Z.},
   Title = {Coalescent analysis of phylogenomic data confidently resolves the species relationships in the \textit{Anopheles gambiae} species complex},
   Journal = {Mol. Biol. Evol.},
   Volume = {35},
   Number = {10},
   Pages = {2512--2527},
   Year = {2018} }

@article{Thawornwattana2022,
   author = {Thawornwattana, Y. and Seixas, Fernando A. and Mallet, J. and Yang, Z.},
   title = {Full-likelihood genomic analysis clarifies a complex history of species divergence and introgression: the example of the erato-sara group of \textit{Heliconius} butterflies},
   journal = {Syst. Biol.},
   volume = {71},
   number = {5},
   pages = {1159--1177},
   DOI = {10.1093/sysbio/syac009},
   year = {2022},
}

@article{Thawornwattana2023MBE,
   author = {Thawornwattana, Y. and Huang, J. and Flouris, T. and Mallet, J. and Yang, Z.},
   title = {Inferring the direction of introgression using genomic sequence data},
   journal = {Mol. Biol. Evol.},
   volume = {40},
   number = {8},
   pages = {msad178},
   DOI = {10.1093/molbev/msad178},
   year = {2023}
}

@article{Thawornwattana2023eLife,
   author = {Thawornwattana, Y. and Seixas, Fernando A. and Yang, Z. and Mallet, J.},
   title = {Major patterns in the introgression history of {Heliconius} butterflies},
   journal = {eLife},
   volume = {12},
   pages = {RP90656, DOI:10.7554/eLife.90656},
   DOI = {10.7554/eLife.90656.1},
   year = {2023}
}

@article{Xu2016,
   Author = {Xu, Bo and Yang, Ziheng},
   Title = {Challenges in species tree estimation under the multispecies coalescent model},
   Journal = {Genetics},
   Volume = {204},
   Pages = {1353--1368},
   Note = {doi: 10.1534/genetics.116.190173},
   Year = {2016}
}

@article{Huang2020,
   author = {Huang, Jun and Flouri, Thomas and Yang, Ziheng},
   title = {A simulation study to examine the information content in phylogenomic datasets under the multispecies coalescent model},
   journal = {Mol. Biol. Evol.},
   volume = {37},
   number = {11},
   pages = {3211--3224},
   DOI = {10.1093/molbev/msaa166},
   year = {2020},
}

@article{Andermann2019,
   author = {Andermann, T. and Fernandes, A. M. and Olsson, U. and Topel, M. and Pfeil, B. and Oxelman, B. and Aleixo, A. and Faircloth, B. C. and Antonelli, A.},
   title = {Allele phasing greatly improves the phylogenetic utility of ultraconserved elements},
   journal = {Syst. Biol.},
   volume = {68},
   number = {1},
   pages = {32--46},
   DOI = {10.1093/sysbio/syy039},
   year = {2019},
}

@article{Gronau2011,
   author = {Gronau, Ilan and Hubisz, Melissa J and Gulko, Brad and Danko, Charles G and Siepel, Adam},
   title = {Bayesian inference of ancient human demography from individual genome sequences},
   journal = {Nature Genet.},
   volume = {43},
   pages = {1031--1034},
   year = {2011},
}

@article{Huang2022phase,
   author = {Huang, Jun and Bennett, Jeremy and Flouri, Thomas and Yang, Ziheng},
   title = {Phase resolution of heterozygous sites in diploid genomes is important to phylogenomic analysis under the multispecies coalescent model},
   journal = {Syst. Biol.},
   volume = {71},
   number = {2},
   pages = {334--352},
   DOI = {10.1093/sysbio/syab047},
   year = {2022}
}

@article{Huang2022,
   author = {Huang, Jun and Thawornwattana, Y. and Flouri, T. and Mallet, J. and Yang, Z.},
   title = {Inference of gene flow between species under misspecified models},
   journal = {Mol. Biol. Evol.},
   volume = {39},
   number = {12},
   pages = {msac237},
   DOI = {10.1093/molbev/msac237},
   year = {2022},
}

@article{Zhu2022,
   author = {Zhu, Tianqi and Flouri, T. and Yang, Ziheng},
   title = {A simulation study to examine the impact of recombination on phylogenomic inferences under the multispecies coalescent model},
   journal = {Mol. Ecol.},
   volume = {31},
   pages = {2814-2829},
   DOI = {10.1111/mec.16433},
   year = {2022},
}

@article{Ji2023,
   author = {Ji, Jiayi and Jackson, Donavan J.  and Leache, Adam D. and Yang, Ziheng},
   title = {Power of {Bayesian} and heuristic tests to detect cross-species introgression with reference to gene flow in the \emph{Tamias quadrivittatus} group of {North American} chipmunks},
   journal = {Syst. Biol.},
   volume = {72},
   number = {2},
   pages = {446--465},
   DOI = {10.1093/sysbio/syac077},
   year = {2023},
}
